# Supplementary material for: 3,3′-Dibromo-1,1′-[(propane-1,3-diyl­dioxy)­bis(nitrilo­methyl­idyne)]dibenzene
Source: Acta Crystallogr Sect E Struct Rep Online. 2008 Jun 21;64(Pt 7):o1324. doi: 10.1107/S1600536808018187 (PMC2961867; doi:10.1107/S1600536808018187)
Supplement: Supplementary file 2 [file e-64-o1324-Isup2.hkl]

# 
# h,k,l, Fc-squared, Fo-squared, sigma(Fo-squared) and status flag 
# 
data_I
_shelx_title ' 080529a                in C2/c' 
_shelx_refln_list_code          4 
_shelx_F_calc_maximum      365.63 
_exptl_crystal_F_000       872.00 
_reflns_d_resolution_high  0.8407 
 
loop_ 
 _symmetry_equiv_pos_as_xyz 
 'x, y, z' 
 '-x, y, -z+1/2' 
 'x+1/2, y+1/2, z' 
 '-x+1/2, y+1/2, -z+1/2' 
 '-x, -y, -z' 
 'x, -y, z-1/2' 
 '-x+1/2, -y+1/2, -z' 
 'x+1/2, -y+1/2, z-1/2' 
 
_cell_length_a    24.3970 
_cell_length_b     4.4848 
_cell_length_c    17.1890 
_cell_angle_alpha  90.000 
_cell_angle_beta  114.009 
_cell_angle_gamma  90.000 
 
_shelx_F_squared_multiplier     1.000 
 
loop_ 
 _refln_index_h 
 _refln_index_k 
 _refln_index_l 
 _refln_F_squared_calc 
 _refln_F_squared_meas 
 _refln_F_squared_sigma 
 _refln_observed_status 
   2   0   0    17193.61    13632.91    678.32 o 
   4   0   0     7374.39     6636.53    193.92 o 
   6   0   0     8358.55     7646.36    223.29 o 
   8   0   0    19192.63    17544.04    506.83 o 
  10   0   0    23767.08    24274.80    846.85 o 
  12   0   0    22838.67    25063.38    873.06 o 
  14   0   0    13853.95    14846.76    431.65 o 
  16   0   0     9515.71    10781.86    320.41 o 
  18   0   0     2057.40     2409.13    100.92 o 
  20   0   0       99.69        7.99     71.82 o 
  22   0   0      170.22        9.67    111.42 o 
  24   0   0     2759.88     3250.58    250.76 o 
  26   0   0     1184.85     1183.83    196.38 o 
   1   1   0       94.52      100.06     14.00 o 
   3   1   0      488.83      461.26     20.85 o 
   5   1   0     8115.37     8040.55    207.30 o 
   7   1   0    26439.77    25637.58    579.65 o 
   9   1   0     4611.19     4222.34    100.24 o 
  11   1   0     3583.88     3547.72     90.93 o 
  13   1   0      604.25      683.05     37.50 o 
  15   1   0      537.96      511.68     41.47 o 
  17   1   0     5074.47     5231.76    378.48 o 
  19   1   0      703.10      726.40     70.43 o 
  21   1   0     2643.42     3049.30    199.79 o 
  23   1   0      551.26      598.38     57.52 o 
   0   2   0        5.49       28.16     36.62 o 
   2   2   0       14.89       26.77     24.41 o 
   4   2   0      239.97      272.67     27.60 o 
   6   2   0      457.28      542.91     39.04 o 
   8   2   0       94.19      108.72     18.55 o 
  10   2   0     3166.17     3082.15     89.63 o 
  12   2   0     1292.45     1166.30     48.71 o 
  14   2   0     1092.46     1039.89     51.72 o 
  16   2   0       64.55       56.57     31.58 o 
  18   2   0      723.22      700.48     62.64 o 
  20   2   0      430.56      378.74     51.87 o 
  22   2   0       81.30       12.44     53.41 o 
  24   2   0      508.61      406.55     99.38 o 
   1   3   0       19.03       26.20     38.29 o 
   3   3   0      117.19      182.22     28.95 o 
   5   3   0     4876.36     5157.03    197.64 o 
   7   3   0     3140.89     3407.92    440.67 o 
   9   3   0     2876.38     3285.38    238.07 o 
  11   3   0     2168.31     1947.78    153.51 o 
  13   3   0      703.84      588.38     81.85 o 
  15   3   0       21.69       18.05     58.07 o 
  17   3   0      715.21      677.63     87.73 o 
  19   3   0      530.97      528.70     73.98 o 
  21   3   0      670.76      566.38     87.43 o 
   0   4   0     2621.17     2499.75    179.46 o 
   2   4   0     1551.19     1436.32     82.14 o 
   4   4   0      352.45      327.46     84.65 o 
   6   4   0        1.29      -23.08     54.62 o 
   8   4   0      240.95      123.85    156.02 o 
  10   4   0       22.82        5.15     83.58 o 
  12   4   0     1500.46     1543.48    485.39 o 
  14   4   0      644.41      673.57    157.95 o 
  16   4   0      191.64      214.41     81.25 o 
   5   5   0      146.83      -14.62    106.10 o 
   7   5   0      106.62       24.41    121.09 o 
   9   5   0      208.68      159.28    115.05 o 
 -25   1   1       65.23      -95.96     78.06 o 
 -23   1   1      436.07      460.76     52.72 o 
 -21   1   1     1759.19     1831.85    188.66 o 
 -19   1   1     1705.91     1879.11    190.36 o 
 -17   1   1     4416.59     4836.34    287.81 o 
 -15   1   1     1511.91     1468.95     65.14 o 
 -13   1   1     6141.79     6561.29    224.99 o 
 -11   1   1      105.62      107.10     16.40 o 
  -9   1   1      869.79      861.75     32.69 o 
  -7   1   1     5775.51     5560.99    128.44 o 
  -5   1   1    20458.88    20510.57    788.43 o 
  -3   1   1    11716.29    12795.57    402.88 o 
  -1   1   1    28442.02    26187.37   1363.29 o 
   1   1   1     1503.60     1711.40    194.30 o 
   3   1   1    16800.03    17607.37    588.96 o 
   5   1   1      138.08      220.73     23.69 o 
   7   1   1    19805.01    19112.48    576.58 o 
   9   1   1     1770.24     1574.89     44.13 o 
  11   1   1    20921.93    20906.19    579.48 o 
  13   1   1     7382.17     7392.27    293.46 o 
  15   1   1     5001.26     5043.39    327.07 o 
  17   1   1      137.91      172.31     33.18 o 
  19   1   1     1981.51     2324.12    187.18 o 
  21   1   1      301.33      392.41     51.69 o 
  23   1   1      978.55     1194.34    154.13 o 
  25   1   1      872.95     1020.41    159.04 o 
 -24   2   1     1903.56     2126.72    218.68 o 
 -22   2   1     2242.53     2634.37    195.29 o 
 -20   2   1      831.23      821.91    106.10 o 
 -18   2   1     2125.02     2002.88    160.47 o 
 -16   2   1     2180.97     2078.67     86.16 o 
 -14   2   1     6083.71     5919.93    186.25 o 
 -12   2   1     6761.03     6204.29    269.32 o 
 -10   2   1    17394.56    17457.14    442.24 o 
  -8   2   1     6598.65     6484.09    199.82 o 
  -6   2   1     8551.63     8317.59    622.80 o 
  -4   2   1      330.69      287.71     28.18 o 
  -2   2   1     1722.85     1699.88    270.76 o 
   0   2   1    16024.41    17090.50   2053.88 o 
   2   2   1    25324.01    28183.39   1453.04 o 
   4   2   1    23367.96    25304.63    983.97 o 
   6   2   1     4673.28     4310.36    149.19 o 
   8   2   1     4223.97     4180.00    157.31 o 
  10   2   1       40.27       41.58     20.39 o 
  12   2   1     6084.93     5438.38    147.11 o 
  14   2   1     1662.57     1628.20     61.92 o 
  16   2   1     2089.57     1858.14     90.56 o 
  18   2   1     2843.21     2605.39    229.85 o 
  20   2   1     1871.59     1822.75    212.23 o 
  22   2   1      719.33      553.49     83.40 o 
 -21   3   1       12.35      -46.13     66.77 o 
 -19   3   1      187.55      136.30     68.23 o 
 -17   3   1      895.80      852.26     89.92 o 
 -15   3   1     1055.33     1114.42     96.74 o 
 -13   3   1     2082.91     2103.24    247.50 o 
 -11   3   1     2603.78     2767.00    415.36 o 
  -9   3   1        2.24      -42.31     31.40 o 
  -7   3   1     1899.30     2317.75    206.53 o 
  -5   3   1     1304.29     1386.07     93.53 o 
  -3   3   1     6886.71     7532.06   1331.00 o 
  -1   3   1     2028.84     2109.24    171.30 o 
   1   3   1      929.34      960.31    120.91 o 
   3   3   1      200.73      272.08     34.11 o 
   5   3   1      594.31      635.72     44.84 o 
   7   3   1     1325.59     1392.04    111.12 o 
   9   3   1     1689.48     1722.27     93.27 o 
  11   3   1     2135.40     1831.82    233.84 o 
  13   3   1     1461.12     1344.10     72.47 o 
  15   3   1      277.43      240.58     61.47 o 
  17   3   1       95.21      178.82     63.94 o 
  19   3   1      441.59      449.41     69.33 o 
  21   3   1      706.37      676.71    104.35 o 
 -18   4   1        6.39      -15.25     78.07 o 
 -16   4   1      420.75      472.99     89.37 o 
 -14   4   1       39.49       17.48     80.91 o 
 -12   4   1        0.43      -71.37     79.18 o 
 -10   4   1      179.90      117.08     82.13 o 
  -8   4   1       30.95      -74.97     78.41 o 
  -6   4   1        3.57     -343.09    237.59 o 
  -4   4   1        1.77       33.35     50.51 o 
  -2   4   1        1.82       22.64     38.47 o 
   0   4   1       23.59      121.57     83.02 o 
   2   4   1        3.03        6.09     59.40 o 
   4   4   1        0.85       15.49     46.91 o 
   6   4   1       10.62      -80.63    272.03 o 
   8   4   1       10.05      -95.35    225.14 o 
  10   4   1      694.61      623.97    245.14 o 
  12   4   1       51.57       52.11     80.52 o 
  14   4   1      208.57      209.00     76.94 o 
  16   4   1        7.69       11.12     76.11 o 
  -9   5   1       79.88       35.29    122.06 o 
  -7   5   1      134.50       39.76    108.28 o 
  -5   5   1      471.03      188.28    116.62 o 
  -3   5   1       17.07     -143.45    105.74 o 
  -1   5   1       75.14       29.49     68.64 o 
   7   5   1       40.21       -4.11    109.61 o 
 -26   0   2      150.35      -81.33    110.21 o 
 -24   0   2      558.99      637.48    115.41 o 
 -22   0   2     3022.42     3798.75    230.70 o 
 -20   0   2     6847.09     8949.15    334.89 o 
 -18   0   2     8717.16     8763.93    330.37 o 
 -16   0   2     6521.77     6451.21    210.35 o 
 -14   0   2      161.74      198.04     24.95 o 
 -12   0   2    14400.25    14560.88    421.45 o 
 -10   0   2     8978.56     8481.25    247.03 o 
  -8   0   2    11690.79    11286.97    326.45 o 
  -6   0   2   133683.78   115661.15   3330.17 o 
  -4   0   2     4556.42     4954.40    350.34 o 
  -2   0   2     5612.91     6930.90    363.87 o 
   0   0   2     5532.79     6070.06    226.14 o 
   2   0   2      172.01      231.63     17.86 o 
   6   0   2    43313.96    38167.90   1275.24 o 
   8   0   2    25421.67    23664.85    749.12 o 
  10   0   2    19694.43    21818.98    762.22 o 
  12   0   2     2999.46     3347.98    112.01 o 
  14   0   2       52.57       11.89     30.47 o 
  16   0   2      501.20      538.80     46.78 o 
  20   0   2     1282.02     1484.02    179.94 o 
  22   0   2     5637.24     6974.65    414.27 o 
  24   0   2      940.94      866.24    184.54 o 
 -27   1   2      799.13      861.78    246.23 o 
 -25   1   2     1189.25     1238.27    170.72 o 
 -23   1   2     1805.50     1954.85    267.58 o 
 -21   1   2       16.93      -50.95     33.97 o 
 -19   1   2        1.23      -23.85     31.90 o 
 -17   1   2     1399.83     1407.53     78.49 o 
 -15   1   2     4396.83     4280.03    171.80 o 
 -13   1   2    10784.03    11317.48    275.99 o 
 -11   1   2    13463.46    13729.53    311.78 o 
  -9   1   2    12639.28    12208.51    339.77 o 
  -7   1   2      920.15      925.92     36.80 o 
  -5   1   2     5100.90     5537.18    166.00 o 
  -3   1   2     9167.99    10734.36    555.66 o 
  -1   1   2    45198.43    54289.82   2806.34 o 
   1   1   2   100076.80    89466.09   6669.40 o 
   3   1   2      125.76      138.13     21.51 o 
   5   1   2     3597.94     3575.79    166.95 o 
   7   1   2      321.64      242.42     55.95 o 
   9   1   2     7912.56     6872.88    178.00 o 
  11   1   2    10491.46    10057.75    379.81 o 
  13   1   2     2490.58     2295.02    116.98 o 
  15   1   2    11652.54    11774.89    562.54 o 
  17   1   2     1468.50     1578.63    141.53 o 
  19   1   2       40.21       73.35     44.02 o 
  21   1   2       16.16       27.82     63.90 o 
  23   1   2      726.80      975.77    225.38 o 
 -24   2   2      225.26      233.18     71.40 o 
 -22   2   2        3.75      -46.44     62.83 o 
 -20   2   2        0.03      -27.60     52.29 o 
 -18   2   2      603.89      597.87    105.08 o 
 -16   2   2     1294.37     1244.33    115.71 o 
 -14   2   2      215.39      208.36     29.88 o 
 -12   2   2      535.60      521.63     37.89 o 
 -10   2   2     1004.24      992.16     43.28 o 
  -8   2   2      269.78      297.21     24.88 o 
  -6   2   2      119.53      158.46     17.80 o 
  -4   2   2      211.35      204.52     20.40 o 
  -2   2   2       91.94       65.63     27.99 o 
   0   2   2      480.42      388.02     45.79 o 
   2   2   2       71.48      139.89     38.97 o 
   4   2   2      842.85      920.84     89.10 o 
   6   2   2     2250.60     2404.97     97.36 o 
   8   2   2     1744.17     1747.71     93.66 o 
  10   2   2     1259.43     1302.30     69.86 o 
  12   2   2      537.77      490.06     39.41 o 
  14   2   2      120.92      118.72     29.64 o 
  16   2   2      271.77      307.42     35.63 o 
  18   2   2       53.12       32.75     44.76 o 
  20   2   2        4.91       80.14     72.27 o 
  22   2   2       72.33       81.52     59.94 o 
 -21   3   2      235.17      165.31     76.87 o 
 -19   3   2      684.75      586.28     79.23 o 
 -17   3   2      815.96      750.91     92.11 o 
 -15   3   2       69.59       36.50     61.90 o 
 -13   3   2     1351.57     1425.70    210.52 o 
 -11   3   2     4450.79     4926.36    688.84 o 
  -9   3   2      892.97      783.69     53.27 o 
  -7   3   2     1395.28     1395.92    107.43 o 
  -5   3   2      107.18       55.50     35.68 o 
  -3   3   2     2610.67     2857.55    659.23 o 
  -1   3   2     4847.16     5305.34   1163.83 o 
   1   3   2     3979.98     4054.73    371.60 o 
   3   3   2     2109.41     1882.12    208.95 o 
   5   3   2      475.54      454.00     52.76 o 
   7   3   2       22.30       35.64     38.27 o 
   9   3   2        1.01       16.07     47.01 o 
  11   3   2      526.71      482.42     47.34 o 
  13   3   2     1156.78     1076.64     65.64 o 
  15   3   2      981.32      918.92     62.70 o 
  17   3   2      791.25      689.28     80.24 o 
  19   3   2      454.73      416.02     62.90 o 
 -18   4   2      874.94      921.08    118.04 o 
 -16   4   2       53.24       86.27     90.81 o 
 -14   4   2       73.70       58.76     90.25 o 
 -12   4   2      415.61      443.46     98.71 o 
 -10   4   2      632.67      650.18    221.39 o 
  -8   4   2     1032.66      993.02    466.23 o 
  -6   4   2     1511.95     1611.01    705.94 o 
  -4   4   2     1080.69     1015.92    176.22 o 
  -2   4   2      132.85      164.50     78.61 o 
   0   4   2       83.84      101.39     48.42 o 
   2   4   2       37.29       -4.11     47.34 o 
   4   4   2      536.16      564.97     67.96 o 
   6   4   2     2873.02     2755.03    173.48 o 
   8   4   2     1222.67     1322.28    306.35 o 
  10   4   2      865.28      682.89    191.24 o 
  12   4   2       25.88       28.78     72.10 o 
  14   4   2        0.74       31.37     69.66 o 
  16   4   2      199.65      251.55     74.20 o 
  -9   5   2       94.92       95.26    147.92 o 
  -7   5   2       21.92      -72.55    103.00 o 
  -5   5   2       31.12      -63.57     99.46 o 
  -3   5   2      202.32       -7.86    102.24 o 
  -1   5   2       76.27       76.86     72.87 o 
   1   5   2       35.13      110.55     82.42 o 
 -27   1   3      759.01      713.07    233.60 o 
 -25   1   3      548.93      596.98     79.27 o 
 -23   1   3     2390.50     2420.63    314.53 o 
 -21   1   3     1065.83     1013.25    118.25 o 
 -19   1   3      404.57      483.30     39.19 o 
 -17   1   3        0.93       -8.38     21.52 o 
 -15   1   3     1706.18     1656.51     55.08 o 
 -13   1   3     4869.25     4717.54    112.62 o 
 -11   1   3    13202.57    13500.33    341.91 o 
  -9   1   3    15484.89    15165.02    599.04 o 
  -7   1   3    18191.38    16708.50   1369.21 o 
  -5   1   3     1256.46     1310.34    118.95 o 
  -3   1   3     8822.42    10584.14    545.87 o 
  -1   1   3    21687.64    21948.11   1756.78 o 
   1   1   3    68142.05    68027.32   5395.17 o 
   3   1   3     5198.27     4953.10    339.76 o 
   5   1   3    21493.32    19362.99   1025.39 o 
   7   1   3      610.07      393.96     78.91 o 
   9   1   3     3769.45     3729.51    119.31 o 
  11   1   3      278.33      328.54     37.75 o 
  13   1   3     2724.42     2623.58    116.26 o 
  15   1   3       33.94       24.71     30.00 o 
  17   1   3     2890.35     3101.34    196.67 o 
  19   1   3     2160.44     2389.44    176.11 o 
  21   1   3     1205.34     1412.83    141.14 o 
  23   1   3      267.84      306.66    268.53 o 
 -26   2   3       98.65       34.18     73.14 o 
 -24   2   3      356.68      422.05     74.31 o 
 -22   2   3      738.92      574.85     88.10 o 
 -20   2   3      739.75      766.65    157.59 o 
 -18   2   3     3547.95     3734.80    301.52 o 
 -16   2   3     9455.21    10415.98    456.57 o 
 -14   2   3     3482.76     3598.13    194.26 o 
 -12   2   3     5863.25     5698.91    349.50 o 
 -10   2   3        7.24       -9.35     17.84 o 
  -8   2   3     1846.74     1756.41     96.39 o 
  -6   2   3    15609.64    15891.51    992.84 o 
  -4   2   3    14418.73    14666.53   1622.26 o 
  -2   2   3    10796.24    10521.49   1245.21 o 
   0   2   3     9144.59     9097.26    962.52 o 
   2   2   3     9862.84    11278.91   1383.11 o 
   4   2   3     4841.05     5101.96    485.37 o 
   6   2   3     5877.95     5459.56    453.27 o 
   8   2   3     8454.69     7711.13    463.59 o 
  10   2   3     7907.02     6960.71    214.65 o 
  12   2   3    13385.62    10837.71    333.05 o 
  14   2   3     5802.57     4697.59    147.45 o 
  16   2   3      375.78      326.95     43.87 o 
  18   2   3      278.97      288.63     62.75 o 
  20   2   3      600.46      627.26    109.86 o 
  22   2   3     1240.11     1295.51    139.41 o 
 -23   3   3     1049.81     1087.69    114.02 o 
 -21   3   3      519.75      620.88     91.54 o 
 -19   3   3      310.73      436.58     80.97 o 
 -17   3   3      361.11      494.48     78.82 o 
 -15   3   3      456.38      467.92     71.17 o 
 -13   3   3     1626.37     1646.43    258.62 o 
 -11   3   3      281.74      367.09     55.50 o 
  -9   3   3     2710.42     2688.38    346.11 o 
  -7   3   3     1538.79     1530.77    118.00 o 
  -5   3   3      537.19      490.51     40.07 o 
  -3   3   3       69.03       -0.91     36.77 o 
  -1   3   3      752.14      708.10     62.38 o 
   1   3   3     3204.34     3404.78    330.64 o 
   3   3   3     3096.93     2990.08    470.46 o 
   5   3   3     1479.49     1441.68    271.43 o 
   7   3   3      557.36      541.25    109.73 o 
   9   3   3       34.86        1.98     62.54 o 
  11   3   3      499.87      490.41     71.42 o 
  13   3   3      668.10      659.21     56.96 o 
  15   3   3      938.43      891.17     62.00 o 
  17   3   3      486.23      493.35     72.83 o 
  19   3   3      506.39      474.31     74.08 o 
 -18   4   3       68.33       56.25     95.86 o 
 -16   4   3       24.20      -34.43     93.53 o 
 -14   4   3      306.75      464.72    138.98 o 
 -12   4   3      377.43      426.97    122.78 o 
 -10   4   3      682.69      746.74    274.33 o 
  -8   4   3        3.02     -100.20     80.17 o 
  -6   4   3      158.65      336.31    177.83 o 
  -4   4   3        3.17       32.94     86.23 o 
  -2   4   3      780.06      698.91     60.94 o 
   0   4   3       17.04       11.70     49.18 o 
   2   4   3        0.14      -37.29     44.92 o 
   4   4   3      200.99      161.65     56.33 o 
   6   4   3        4.70        2.98     55.37 o 
   8   4   3      123.40      168.73     57.45 o 
  10   4   3       16.56       43.08     58.55 o 
  12   4   3        5.78       34.55     66.04 o 
  14   4   3       97.50      188.03     72.95 o 
  -9   5   3       69.37       59.45    112.83 o 
  -7   5   3       51.67       -2.30    105.74 o 
  -5   5   3       83.88       28.64    108.04 o 
  -3   5   3      381.93      313.36     83.63 o 
  -1   5   3      365.38      324.48     89.13 o 
   1   5   3      114.30      146.36    111.36 o 
   3   5   3       23.85       37.67     63.86 o 
 -24   0   4     2793.04     3354.15    167.49 o 
 -22   0   4      587.21      574.34     63.59 o 
 -20   0   4      267.80      194.00     35.52 o 
 -18   0   4      572.27      626.54     54.62 o 
 -16   0   4     6662.73     5902.01    177.94 o 
 -14   0   4    14154.81    13283.80    385.54 o 
 -12   0   4    46472.92    46176.46   1337.88 o 
 -10   0   4    19400.73    18276.13    553.65 o 
  -8   0   4    17697.75    17980.76   1174.53 o 
  -6   0   4     2636.44     2975.90    193.42 o 
  -4   0   4     9148.60    11961.74    434.47 o 
  -2   0   4    49564.55    53071.21   1919.36 o 
   0   0   4    89935.37    85342.00   3079.01 o 
   4   0   4    25706.72    24136.84    873.52 o 
   6   0   4     3398.33     3528.96    138.32 o 
   8   0   4      186.47      134.38     54.26 o 
  10   0   4     8713.38     9131.67    445.69 o 
  12   0   4    17946.55    20181.13    759.43 o 
  14   0   4     7069.07     8826.58    336.55 o 
  16   0   4    20897.87    28088.55   1441.60 o 
  18   0   4       54.21       28.40    109.73 o 
  20   0   4       71.82       42.78    121.21 o 
  22   0   4       26.17      -47.25    129.07 o 
 -27   1   4       10.02      -94.99     98.61 o 
 -25   1   4      107.51       -8.60     47.03 o 
 -23   1   4      775.62      668.16    105.30 o 
 -21   1   4     1897.82     1887.00    157.57 o 
 -19   1   4     3485.96     3529.38    227.89 o 
 -17   1   4     3642.63     3665.04    118.32 o 
 -15   1   4     1740.21     1664.98     56.10 o 
 -13   1   4      160.94      260.99     23.49 o 
 -11   1   4     3344.86     3277.19     88.45 o 
  -9   1   4      413.99      412.86     27.33 o 
  -7   1   4     8498.28     8097.07    456.66 o 
  -5   1   4    39116.20    38392.08   2710.93 o 
  -3   1   4      342.37      412.29     24.15 o 
  -1   1   4    12641.54    13550.05    985.57 o 
   1   1   4     1572.86     1563.48     54.73 o 
   3   1   4     8842.49     8795.58    523.25 o 
   5   1   4     7131.84     6431.56    294.70 o 
   7   1   4     3992.67     2852.05    119.55 o 
   9   1   4    15231.30    14287.91    524.93 o 
  11   1   4      987.15      922.24     73.75 o 
  13   1   4        4.96       26.34     33.14 o 
  15   1   4       70.44       71.21     41.28 o 
  17   1   4      414.42      467.54     50.26 o 
  19   1   4     1537.56     1726.50    225.87 o 
  21   1   4      888.59     1314.68    240.49 o 
  23   1   4      969.08     1138.01    219.88 o 
 -26   2   4       69.84        2.89     70.23 o 
 -24   2   4       31.60       13.00     67.62 o 
 -22   2   4      734.05      717.00     90.91 o 
 -20   2   4      362.58      385.16     61.73 o 
 -18   2   4      345.12      408.18     59.54 o 
 -16   2   4        2.46       32.25     33.26 o 
 -14   2   4      173.11      190.07     31.39 o 
 -12   2   4        6.15       36.63     26.53 o 
 -10   2   4     1177.92     1169.07     81.05 o 
  -8   2   4      575.75      615.68     49.21 o 
  -6   2   4     1411.20     1581.43    113.85 o 
  -4   2   4        3.84        4.28     17.62 o 
  -2   2   4      134.85      141.63     26.15 o 
   0   2   4      192.60      172.42     27.72 o 
   2   2   4      820.50      864.21    131.33 o 
   4   2   4     5363.53     4975.02    482.68 o 
   6   2   4      254.26      364.99     71.72 o 
   8   2   4      366.52      439.87     40.88 o 
  10   2   4     1382.76     1328.09     61.20 o 
  12   2   4        7.36       32.60     28.89 o 
  14   2   4       20.01       40.26     55.85 o 
  16   2   4        1.74       68.60     35.87 o 
  18   2   4      131.59      126.85    114.72 o 
  20   2   4      218.40      331.13     98.70 o 
 -23   3   4      575.74      643.14     90.24 o 
 -21   3   4      194.78      237.52     76.85 o 
 -19   3   4     2725.90     2957.95    154.39 o 
 -17   3   4     1687.58     1904.45    127.91 o 
 -15   3   4     1787.94     1829.17    164.78 o 
 -13   3   4      381.57      459.58     69.45 o 
 -11   3   4     2788.32     2590.86    299.51 o 
  -9   3   4     3164.81     3085.01    433.67 o 
  -7   3   4     2179.43     2052.26    234.49 o 
  -5   3   4     3278.14     3068.25    395.40 o 
  -3   3   4     1199.88     1062.29    171.65 o 
  -1   3   4      443.09      428.09     40.87 o 
   1   3   4      237.12      163.13     42.38 o 
   3   3   4      397.32      363.27     71.30 o 
   5   3   4     1474.43     1462.39    315.05 o 
   7   3   4     2758.76     2542.07    401.52 o 
   9   3   4     1025.50      923.76    182.96 o 
  11   3   4     1390.27     1352.78    113.60 o 
  13   3   4      119.59      122.10     37.66 o 
  15   3   4      127.98      124.06     37.03 o 
  17   3   4        4.67       89.22     44.05 o 
 -18   4   4      166.89      137.04     99.70 o 
 -16   4   4       72.26       99.06     91.55 o 
 -14   4   4      532.05      710.84    126.89 o 
 -12   4   4     1811.69     1863.12    190.70 o 
 -10   4   4     1421.79     1881.16    336.50 o 
  -8   4   4        3.70      -55.59     74.80 o 
  -6   4   4       43.34       40.42     51.69 o 
  -4   4   4      571.87      557.65     73.39 o 
  -2   4   4     1608.06     1429.01     85.42 o 
   0   4   4      800.22      669.80     96.68 o 
   2   4   4      832.33      707.38     76.39 o 
   4   4   4     1090.43     1011.66    146.95 o 
   6   4   4       34.73       -8.14     55.99 o 
   8   4   4      185.83      115.24     59.02 o 
  10   4   4       80.30      176.12     61.32 o 
  12   4   4      588.29      680.40     95.41 o 
  14   4   4      824.74      852.60    135.23 o 
  -9   5   4        8.77        0.24    113.48 o 
  -7   5   4        9.13      -30.33    112.27 o 
  -5   5   4      116.09       50.39     87.13 o 
  -3   5   4      643.17      530.77    105.38 o 
  -1   5   4       48.61       71.96     99.28 o 
   1   5   4      123.04      127.55     65.73 o 
   3   5   4       28.04       52.27     68.12 o 
   5   5   4      245.32      266.35    140.18 o 
 -27   1   5      200.21      125.87     78.59 o 
 -25   1   5       17.55      -75.41     83.99 o 
 -23   1   5       41.06      -41.07     58.47 o 
 -21   1   5     1072.20     1011.62    130.34 o 
 -19   1   5     2598.82     2678.56    189.41 o 
 -17   1   5     8829.95     8664.19    261.70 o 
 -15   1   5     5532.38     5636.88    148.91 o 
 -13   1   5     1679.77     1574.64     48.95 o 
 -11   1   5       38.86       74.67     17.38 o 
  -9   1   5       12.06       23.03     13.54 o 
  -7   1   5     9082.31     9218.18    607.39 o 
  -5   1   5    16430.62    16877.96   1358.76 o 
  -3   1   5     1079.34     1147.41     67.14 o 
  -1   1   5    14875.88    15504.50   1376.86 o 
   1   1   5     6851.78     7304.57    633.07 o 
   3   1   5    16073.62    16437.81    913.73 o 
   5   1   5      219.45      231.71     20.74 o 
   7   1   5     5088.73     4499.26    178.32 o 
   9   1   5     2897.71     2518.00     92.46 o 
  11   1   5    11365.54    11120.90    405.94 o 
  13   1   5     4198.15     4015.86    135.74 o 
  15   1   5     2636.86     2670.48    114.18 o 
  17   1   5       42.69      124.67     51.76 o 
  19   1   5        2.31      139.22     99.58 o 
  21   1   5      141.63      124.36    286.95 o 
 -26   2   5      567.39      550.45    129.55 o 
 -24   2   5     2375.79     2577.09    412.76 o 
 -22   2   5     2602.08     2875.34    382.79 o 
 -20   2   5      397.22      531.54     71.52 o 
 -18   2   5      636.60      749.82     62.24 o 
 -16   2   5       32.65       94.95     38.19 o 
 -14   2   5      581.41      533.57     52.18 o 
 -12   2   5    11576.72    11429.46   1048.50 o 
 -10   2   5     8737.30     8598.75    920.13 o 
  -8   2   5    12266.82    11821.29    896.19 o 
  -6   2   5    14397.99    16138.38   2982.90 o 
  -4   2   5      238.72      268.29     49.28 o 
  -2   2   5      246.61      287.11     47.98 o 
   0   2   5    24579.55    24691.58   2791.35 o 
   2   2   5    18416.16    17991.17   1832.65 o 
   4   2   5     2919.75     2606.47    201.61 o 
   6   2   5    10079.53     9203.22    642.66 o 
   8   2   5     1999.88     1882.20     81.92 o 
  10   2   5      246.49      202.26     34.11 o 
  12   2   5      327.96      275.50     42.79 o 
  14   2   5      925.86      875.71     78.12 o 
  16   2   5     2131.58     1874.94    196.72 o 
  18   2   5     1892.03     1637.05    171.27 o 
  20   2   5     1446.33     1275.17    265.73 o 
 -23   3   5      600.02      696.93    104.24 o 
 -21   3   5        3.57      -54.89     75.20 o 
 -19   3   5      333.32      416.02     85.23 o 
 -17   3   5      415.00      572.05     83.45 o 
 -15   3   5     2905.68     3588.46    257.17 o 
 -13   3   5     1792.10     2075.48    261.41 o 
 -11   3   5     1246.91     1335.01    191.44 o 
  -9   3   5       97.09      144.63     41.84 o 
  -7   3   5      419.28      455.56     75.99 o 
  -5   3   5     1582.56     1469.40    208.68 o 
  -3   3   5     3413.23     3352.78    403.72 o 
  -1   3   5     2930.99     2894.32    352.68 o 
   1   3   5     1747.38     1819.19    342.79 o 
   3   3   5      904.66      869.77    221.39 o 
   5   3   5      153.72      145.81     77.34 o 
   7   3   5     1832.01     1734.49    278.31 o 
   9   3   5     2891.06     2694.81    380.37 o 
  11   3   5      947.22      931.62     66.03 o 
  13   3   5     1093.30      843.52     66.03 o 
  15   3   5       49.64       70.86     54.53 o 
  17   3   5       56.93      131.10     40.51 o 
 -18   4   5       91.95       50.82    101.36 o 
 -16   4   5       99.94      113.24     94.47 o 
 -14   4   5      304.89      337.21    100.09 o 
 -12   4   5      354.89      378.16     92.47 o 
 -10   4   5       97.68      165.01     74.08 o 
  -8   4   5      296.28      346.85     57.31 o 
  -6   4   5      461.22      412.10     55.93 o 
  -4   4   5       28.18       25.06     44.36 o 
  -2   4   5       43.67       72.98     58.50 o 
   0   4   5      413.33      362.09     82.90 o 
   2   4   5       65.66       53.91     59.36 o 
   4   4   5        4.72      -25.66     53.14 o 
   6   4   5      342.54      348.59     76.80 o 
   8   4   5        1.05      -32.31     61.35 o 
  10   4   5       79.70       72.01     63.54 o 
  12   4   5       84.23      154.90     57.57 o 
  -9   5   5        1.71       17.16    121.94 o 
  -5   5   5       64.09      -40.97     90.64 o 
  -3   5   5        7.52       72.27    124.53 o 
  -1   5   5       32.85       55.17     68.88 o 
   1   5   5       32.22       45.03     71.29 o 
   3   5   5       59.93       76.23     72.04 o 
 -22   0   6     6566.46     5654.64    220.95 o 
 -20   0   6     4233.58     3826.76    223.99 o 
 -18   0   6     9239.36     8853.78    321.91 o 
 -16   0   6     5154.40     4545.82    170.99 o 
 -14   0   6     1742.28     1666.82     73.05 o 
 -12   0   6     1049.04      972.55     50.54 o 
 -10   0   6     6202.25     7024.56    367.50 o 
  -8   0   6    12329.50    14076.18    724.73 o 
  -6   0   6    45194.44    55781.64   2373.16 o 
  -4   0   6    50908.66    58790.78   2122.84 o 
  -2   0   6    13421.20    13781.80    498.51 o 
   0   0   6     1013.02     1053.03     47.82 o 
   2   0   6     3511.88     2950.63    162.90 o 
   4   0   6    15737.34    14440.36    524.67 o 
   6   0   6     8654.07     7625.60    284.46 o 
   8   0   6     7487.93     7524.81    282.59 o 
  12   0   6       66.97      299.07    143.39 o 
  14   0   6     1461.74     1868.44    155.29 o 
  16   0   6      726.16      929.20    145.02 o 
  18   0   6     1959.82     2394.25    189.49 o 
  20   0   6     2254.25     2955.83    221.27 o 
 -27   1   6      511.13      573.12    142.12 o 
 -25   1   6     1594.13     1400.63    142.60 o 
 -23   1   6     1135.84     1087.99    121.54 o 
 -21   1   6      516.28      522.53     60.01 o 
 -19   1   6       19.75       51.60     33.97 o 
 -17   1   6     1343.52     1451.86     63.48 o 
 -15   1   6     4038.37     3808.78    121.68 o 
 -13   1   6    12160.20    12044.67    550.10 o 
 -11   1   6    16766.13    17060.13    876.76 o 
  -9   1   6     3369.16     3203.05    176.71 o 
  -7   1   6     2342.36     2267.02    116.25 o 
  -5   1   6     7658.67     8706.17    618.19 o 
  -3   1   6     3903.05     3996.81    327.30 o 
  -1   1   6    13293.18    13934.95   1737.83 o 
   1   1   6    14666.86    13715.35   1205.85 o 
   3   1   6    15807.45    15715.72    743.23 o 
   5   1   6     2732.94     2492.58    152.31 o 
   7   1   6       58.15       27.00     31.05 o 
   9   1   6     1002.82      846.78     61.61 o 
  11   1   6     4932.12     4761.24    191.00 o 
  13   1   6     5284.76     5093.23    193.53 o 
  15   1   6     2949.45     2810.88    146.02 o 
  17   1   6     1698.04     1663.43    170.07 o 
  19   1   6      117.41      124.68    261.64 o 
  21   1   6       37.44       47.64    233.72 o 
 -26   2   6      134.10       54.20     75.27 o 
 -24   2   6      253.10      220.16     92.21 o 
 -22   2   6       14.77      -38.93     62.30 o 
 -20   2   6       17.92      -23.02     56.29 o 
 -18   2   6      317.58      391.57     48.99 o 
 -16   2   6      432.74      648.99    105.62 o 
 -14   2   6      520.50      509.83     61.06 o 
 -12   2   6      290.38      449.44     91.63 o 
 -10   2   6     3758.02     3972.05    466.89 o 
  -8   2   6     1170.78     1217.20    174.95 o 
  -6   2   6       11.13       38.77     17.29 o 
  -4   2   6       24.84       39.50     15.71 o 
  -2   2   6     1733.38     1777.93    203.18 o 
   0   2   6     4871.21     4636.75    453.37 o 
   2   2   6       42.22       28.80     18.76 o 
   4   2   6      443.71      545.63     67.55 o 
   6   2   6      148.03      251.77    109.19 o 
   8   2   6       44.10       36.00     32.40 o 
  10   2   6        3.64      -51.75     35.10 o 
  12   2   6       81.86       -9.00     54.36 o 
  14   2   6      202.30      188.35    127.34 o 
  16   2   6      195.73      251.18     37.65 o 
  18   2   6       53.60      151.68     76.92 o 
 -23   3   6       12.15       -4.66     78.43 o 
 -21   3   6      482.82      418.68     88.82 o 
 -19   3   6      101.92      140.11     80.66 o 
 -17   3   6     1784.82     2099.09    206.05 o 
 -15   3   6      442.49      566.42     73.86 o 
 -13   3   6     1531.91     1562.89    173.25 o 
 -11   3   6     1514.87     1665.77    217.90 o 
  -9   3   6      141.95      198.24     38.73 o 
  -7   3   6      237.98      263.42     51.07 o 
  -5   3   6      390.53      400.34     75.50 o 
  -3   3   6      243.30      248.97     40.29 o 
  -1   3   6      726.32      601.59     94.91 o 
   1   3   6     1607.36     1585.49    325.44 o 
   3   3   6     2917.23     2674.54    485.33 o 
   5   3   6     4395.59     4088.78    734.28 o 
   7   3   6       97.57       91.17     49.33 o 
   9   3   6      524.78      508.43     59.05 o 
  11   3   6      154.84      125.34     42.44 o 
  13   3   6     1438.30     1008.76    136.16 o 
  15   3   6     1081.38      849.30    151.61 o 
  17   3   6      260.83      362.64    137.95 o 
 -18   4   6      872.83     1062.74    202.12 o 
 -16   4   6      193.50      276.09    104.22 o 
 -14   4   6      209.73      208.04     88.90 o 
 -12   4   6      152.43      285.80     84.89 o 
 -10   4   6      536.45      565.57     70.21 o 
  -8   4   6      741.75      752.32     70.60 o 
  -6   4   6      364.41      333.89     60.23 o 
  -4   4   6     2519.89     2439.79    456.50 o 
  -2   4   6     1344.61     1349.23    266.77 o 
   0   4   6      231.77      158.68     59.51 o 
   2   4   6       13.21      -15.69     59.60 o 
   4   4   6      837.00      767.54    139.70 o 
   6   4   6     1000.62      970.84    179.10 o 
   8   4   6      717.30      705.11    122.06 o 
  10   4   6      344.88      419.11    101.75 o 
  12   4   6       95.06      200.38     53.65 o 
  -7   5   6      278.12      145.26     93.78 o 
  -5   5   6       74.13      -25.50     97.16 o 
  -3   5   6      225.13      240.24     95.35 o 
  -1   5   6      149.11      110.58     93.29 o 
   1   5   6       18.61       45.76     68.80 o 
 -27   1   7      679.76      569.38    115.59 o 
 -25   1   7      830.45      744.04    127.55 o 
 -21   1   7      311.11      365.35     43.78 o 
 -19   1   7      291.90      296.78     37.83 o 
 -17   1   7      367.08      423.87     42.59 o 
 -15   1   7       19.20       46.47     24.52 o 
 -13   1   7     2711.68     2652.04    138.61 o 
 -11   1   7    13525.63    13144.87    650.11 o 
  -9   1   7     4599.17     4317.40    289.19 o 
  -7   1   7    15968.07    16623.15   1167.73 o 
  -5   1   7     5860.92     6405.86    534.87 o 
  -3   1   7      237.04      223.30     27.95 o 
  -1   1   7     1806.59     2107.53     84.77 o 
   1   1   7     9459.27    10263.23    504.00 o 
   3   1   7     6114.92     5347.64    328.40 o 
   5   1   7     8050.02     7224.30    330.21 o 
   7   1   7     4038.38     3558.85    122.46 o 
   9   1   7     2692.58     2333.81     93.89 o 
  11   1   7        6.31       -1.18     38.72 o 
  13   1   7       13.03      154.76     76.87 o 
  15   1   7     1042.59     1088.17    100.08 o 
  17   1   7     2269.79     2468.02    139.01 o 
  19   1   7      111.07      181.99    205.74 o 
 -26   2   7      368.46      411.09    106.53 o 
 -24   2   7      324.04      362.24     73.66 o 
 -22   2   7       83.04       79.81     61.59 o 
 -20   2   7     1130.77     1098.60     74.50 o 
 -18   2   7     8479.39     9337.71    509.38 o 
 -16   2   7     4191.40     4078.33    293.43 o 
 -14   2   7     5817.02     5884.45    564.98 o 
 -12   2   7     3452.16     3517.81    383.63 o 
 -10   2   7       17.19       44.66     22.29 o 
  -8   2   7      498.82      635.85     80.28 o 
  -6   2   7    11522.55    11212.27   1199.55 o 
  -4   2   7     8066.17     8144.05    895.35 o 
  -2   2   7     6122.86     6144.46    624.95 o 
   0   2   7    19324.33    19867.31   2252.57 o 
   2   2   7     3942.28     3966.76    317.15 o 
   4   2   7     1302.09     1431.09    103.33 o 
   6   2   7     1813.29     1744.81    146.32 o 
   8   2   7     3549.52     2987.96    223.74 o 
  10   2   7     5561.43     4961.31    278.92 o 
  12   2   7     4059.94     3113.83    171.60 o 
  14   2   7     1868.61     1581.53    258.66 o 
  16   2   7      761.46      633.23    107.73 o 
  18   2   7       67.21      147.39     85.98 o 
 -23   3   7      299.18      275.08     90.55 o 
 -21   3   7      692.64      792.10    106.40 o 
 -19   3   7      232.64      353.64     82.64 o 
 -17   3   7      422.29      519.30     81.23 o 
 -15   3   7        2.18       73.14     42.72 o 
 -13   3   7      470.71      595.98     83.16 o 
 -11   3   7     1213.59     1329.03    190.35 o 
  -9   3   7     2510.64     2516.37    384.78 o 
  -7   3   7     1476.76     1514.29    265.52 o 
  -5   3   7      114.13      131.18     25.88 o 
  -3   3   7        2.63       -5.06     25.27 o 
  -1   3   7      176.06      160.38     67.80 o 
   1   3   7     1678.96     1563.04    366.96 o 
   3   3   7     1385.95     1500.02    347.08 o 
   5   3   7       37.25       44.64     45.14 o 
   7   3   7     1128.69     1262.26    116.50 o 
   9   3   7      222.34      226.00     48.46 o 
  11   3   7       52.99       53.28     50.02 o 
  13   3   7      122.11       93.01    237.29 o 
  15   3   7      613.39      712.27    256.62 o 
 -18   4   7      489.88      664.10    118.67 o 
 -16   4   7        0.70       17.39     97.97 o 
 -14   4   7      427.32      616.18    119.58 o 
 -12   4   7       21.27       79.19     71.24 o 
 -10   4   7      371.87      377.14     54.79 o 
  -8   4   7       46.99       74.04     56.88 o 
  -6   4   7      709.09      624.58     60.77 o 
  -4   4   7      573.65      612.43    104.23 o 
  -2   4   7      145.48      186.77     63.66 o 
   0   4   7       29.79       -3.65     62.12 o 
   2   4   7      323.42      285.62     67.68 o 
   4   4   7       78.95      138.50     66.15 o 
   6   4   7      130.28      131.58     66.05 o 
   8   4   7      213.71      230.40     68.60 o 
  10   4   7       63.91      128.12     72.37 o 
  -5   5   7      363.48      299.78     88.64 o 
  -3   5   7        0.03       29.99     78.87 o 
 -28   0   8     2844.63     2716.79    246.41 o 
 -26   0   8      786.13      673.00    122.42 o 
 -24   0   8     3678.04     3092.87    205.68 o 
 -22   0   8     1854.18     1558.70    126.04 o 
 -20   0   8      280.28      286.05     61.15 o 
 -18   0   8     1309.93     1277.85    100.30 o 
 -16   0   8    11694.69    11344.64    592.88 o 
 -14   0   8    10190.52    10070.42    526.29 o 
 -12   0   8    22003.14    22949.96   1178.88 o 
 -10   0   8    14989.65    16531.46    851.74 o 
  -8   0   8     2861.09     2957.75    113.64 o 
  -6   0   8      352.23      501.93     35.04 o 
  -4   0   8     5006.80     5518.58    203.48 o 
  -2   0   8     4623.41     4272.37    160.13 o 
   0   0   8    19635.24    18109.15    653.82 o 
   2   0   8    26241.13    23118.27   1404.68 o 
   4   0   8    33888.78    31166.07   1122.80 o 
   6   0   8      214.80      201.70     32.54 o 
   8   0   8      107.18       89.41     37.67 o 
  10   0   8     2392.62     2547.36    175.11 o 
  12   0   8     8236.77     8880.30    479.28 o 
  14   0   8     6016.90     6941.29    385.26 o 
  16   0   8     2963.17     3986.43    257.77 o 
  18   0   8      477.50      780.80    136.68 o 
 -27   1   8       18.84      -74.47     66.27 o 
 -25   1   8       32.87      -40.24     59.17 o 
 -23   1   8      343.08      357.50     48.15 o 
 -21   1   8     2091.02     1847.40    132.05 o 
 -19   1   8      831.16      805.65     54.73 o 
 -17   1   8     2574.57     2511.11    109.74 o 
 -15   1   8     4233.83     3900.23    186.34 o 
 -13   1   8      704.22      760.27     41.90 o 
 -11   1   8     1698.59     1722.46     61.33 o 
  -9   1   8      283.31      442.84     35.28 o 
  -7   1   8    12633.95    14389.35   1539.25 o 
  -5   1   8    15630.85    20916.37    754.55 o 
  -3   1   8     7698.53     9900.32    367.38 o 
  -1   1   8     2910.70     3291.78    127.44 o 
   1   1   8        4.35       -0.89     15.74 o 
   3   1   8     1539.31     1540.21     69.85 o 
   5   1   8     2816.60     2291.66    171.48 o 
   7   1   8     2225.97     1748.36    114.29 o 
   9   1   8     4159.23     3737.73    208.47 o 
  11   1   8     3745.48     3706.26    211.76 o 
  13   1   8        9.65       92.93     77.71 o 
  15   1   8      404.03      524.87     81.85 o 
  17   1   8       68.87      171.84    101.75 o 
  19   1   8     1297.22     1586.47    143.27 o 
 -26   2   8        5.90      -64.60     75.60 o 
 -24   2   8        0.88      -38.95     66.91 o 
 -22   2   8      614.55      598.74     70.41 o 
 -20   2   8      387.97      460.29     54.36 o 
 -18   2   8        8.67       60.66     34.78 o 
 -16   2   8     1099.75     1110.49    111.83 o 
 -14   2   8      292.61      434.78     56.31 o 
 -12   2   8      384.44      446.87     55.51 o 
 -10   2   8      401.20      496.57     92.49 o 
  -8   2   8      178.68      279.38     29.43 o 
  -6   2   8      503.51      497.10     50.50 o 
  -4   2   8      421.01      455.21     34.15 o 
  -2   2   8     1135.00     1306.17    164.43 o 
   0   2   8       14.60       16.49     44.77 o 
   2   2   8       13.53        3.22     34.08 o 
   4   2   8      232.11      230.37     49.10 o 
   6   2   8      329.11      318.63     44.99 o 
   8   2   8      314.48      220.17    199.76 o 
  10   2   8      646.18      486.04    107.64 o 
  12   2   8        5.12       22.42     52.11 o 
  14   2   8        4.22       74.20     86.41 o 
  16   2   8      100.36      144.47     46.16 o 
 -23   3   8      995.10     1007.31    117.08 o 
 -21   3   8      246.71      309.71     83.71 o 
 -19   3   8      971.59     1135.43    111.28 o 
 -17   3   8      414.75      611.64     69.41 o 
 -15   3   8       81.74      180.28     46.72 o 
 -13   3   8       31.49      101.34     40.17 o 
 -11   3   8      696.24      633.43    123.32 o 
  -9   3   8     1687.88     1528.11    245.27 o 
  -7   3   8     2576.11     2439.86    319.52 o 
  -5   3   8     1790.32     1737.11    236.04 o 
  -3   3   8     3798.75     3841.71    915.55 o 
  -1   3   8      653.28      646.18    199.70 o 
   1   3   8     4658.97     4199.22    964.61 o 
   3   3   8      550.24      605.93    161.09 o 
   5   3   8      934.24     1068.78    115.53 o 
   7   3   8     1549.47     1453.24    130.16 o 
   9   3   8      208.49      251.50     49.54 o 
  11   3   8      467.42      478.16     71.51 o 
  13   3   8      302.56      313.26     69.25 o 
 -18   4   8       96.22      159.60    103.68 o 
 -16   4   8      930.64     1139.24    121.55 o 
 -14   4   8      480.50      679.86    127.62 o 
 -12   4   8      531.13      706.55     79.79 o 
 -10   4   8     1339.38     1495.73    165.46 o 
  -8   4   8      127.45      142.75     49.65 o 
  -6   4   8      212.81      215.64     75.39 o 
  -4   4   8       17.89       30.15     65.42 o 
  -2   4   8      400.23      441.20     80.36 o 
   0   4   8      410.82      471.06     77.79 o 
   2   4   8      981.44      927.27    201.94 o 
   4   4   8      954.18      862.64    157.47 o 
   6   4   8      230.49      228.07     69.14 o 
   8   4   8       33.18       37.71     66.96 o 
 -27   1   9      109.69       27.82     65.76 o 
 -25   1   9      473.30      419.26     56.93 o 
 -23   1   9       64.79       45.71     44.58 o 
 -21   1   9      436.28      380.84     45.43 o 
 -19   1   9     2523.76     2275.63     85.50 o 
 -17   1   9     7867.18     7099.43    259.63 o 
 -15   1   9     1306.43     1326.75     65.21 o 
 -13   1   9     6477.14     6310.77    229.45 o 
 -11   1   9     1241.89     1281.17     71.54 o 
  -9   1   9      479.49      649.36     30.94 o 
  -7   1   9      248.47      258.19     20.93 o 
  -5   1   9    10166.77    13760.66    500.00 o 
  -3   1   9     8737.52    11073.87    403.97 o 
  -1   1   9     8573.46     9913.20    361.68 o 
   1   1   9     3985.17     4179.06    292.21 o 
   3   1   9      998.99      897.41    128.83 o 
   5   1   9        2.17      -31.50     35.58 o 
   7   1   9      156.15       59.16     36.34 o 
   9   1   9     2273.08     2037.17    160.46 o 
  11   1   9     2757.24     2765.84    189.87 o 
  13   1   9      615.13      724.16     87.80 o 
  15   1   9     2420.06     2555.31    222.60 o 
  17   1   9      478.17      635.74    103.20 o 
 -26   2   9      689.00      637.43     99.04 o 
 -24   2   9     1870.40     1921.31    185.08 o 
 -22   2   9      663.67      685.15     72.62 o 
 -20   2   9     1353.99     1543.96     91.26 o 
 -18   2   9     1073.56     1178.48    121.16 o 
 -16   2   9       64.62      105.69     31.76 o 
 -14   2   9      132.40      104.17     29.20 o 
 -12   2   9     7927.77     7543.37    946.16 o 
 -10   2   9     5696.01     5249.89    612.55 o 
  -8   2   9     7841.88     7957.16    882.93 o 
  -6   2   9     5693.11     5982.35    608.24 o 
  -4   2   9      241.42      302.27     30.98 o 
  -2   2   9      418.00      459.30     65.74 o 
   0   2   9     1951.14     2412.01    158.79 o 
   2   2   9     3005.35     3587.99    210.88 o 
   4   2   9     7541.99     7092.87    592.11 o 
   6   2   9     4228.62     3822.80   1066.25 o 
   8   2   9     2470.50     2406.45    168.46 o 
  10   2   9     1356.73      929.51    279.70 o 
  12   2   9      232.20      224.93     59.43 o 
  14   2   9      439.16      290.61    350.46 o 
  16   2   9     1555.92     1063.78    229.52 o 
 -23   3   9      319.91      385.43     96.80 o 
 -21   3   9        9.44       32.88     77.90 o 
 -19   3   9      261.42      358.61     80.72 o 
 -17   3   9      512.05      662.21     70.33 o 
 -15   3   9      958.52     1118.63    157.39 o 
 -13   3   9     1194.47     1309.15    206.31 o 
 -11   3   9      631.17      765.66    150.13 o 
  -9   3   9      471.17      546.09     66.10 o 
  -7   3   9      190.67      234.91     37.97 o 
  -5   3   9     1445.48     1466.88    408.53 o 
  -3   3   9     3882.73     4223.29    962.13 o 
  -1   3   9      956.50     1118.53    279.76 o 
   1   3   9     3030.53     2730.50    689.98 o 
   3   3   9      345.02      413.30     92.93 o 
   5   3   9      423.62      546.60     97.65 o 
   7   3   9      658.76      648.70     66.67 o 
   9   3   9     1110.96     1049.09    109.01 o 
  11   3   9      770.31      712.96    335.66 o 
  13   3   9      345.44      471.38    149.85 o 
 -18   4   9        5.53       64.58     97.42 o 
 -16   4   9       60.06      141.62     85.32 o 
 -14   4   9        3.26      141.98     60.54 o 
 -12   4   9      220.88      260.21     53.02 o 
 -10   4   9      171.59      146.06     58.56 o 
  -8   4   9       30.03       -6.24     76.62 o 
  -6   4   9      223.55      156.29     72.74 o 
  -4   4   9        3.20      -28.36     67.95 o 
  -2   4   9       88.58       85.95     77.14 o 
   0   4   9        5.06       12.15     65.80 o 
   2   4   9       30.17       78.29     69.85 o 
   4   4   9      317.67      258.40     72.84 o 
   6   4   9      176.02      138.97     65.73 o 
 -28   0  10       32.71     -123.99    100.18 o 
 -26   0  10        8.87      -98.85     87.49 o 
 -24   0  10      197.66      157.47     71.66 o 
 -22   0  10     2686.33     2329.11    161.70 o 
 -20   0  10      955.31      811.13     88.22 o 
 -18   0  10     3974.32     3912.71    224.17 o 
 -16   0  10     8371.72     8200.17    435.30 o 
 -14   0  10     8079.76     8081.62    428.77 o 
 -12   0  10       40.67       48.64     24.68 o 
 -10   0  10     2872.28     3116.96    134.93 o 
  -8   0  10     1082.28     1026.84     54.19 o 
  -6   0  10    43290.33    49383.79   1783.99 o 
  -4   0  10    18411.34    18287.56    660.37 o 
  -2   0  10    10453.28     9595.29    368.10 o 
   0   0  10      939.61      824.65     76.68 o 
   2   0  10      107.05       86.24     29.69 o 
   4   0  10     1809.07     1451.37     77.94 o 
   6   0  10     4615.48     4035.79    163.03 o 
   8   0  10     6313.34     6530.65    356.14 o 
  10   0  10     6356.06     6664.43    366.17 o 
  12   0  10     2547.75     2887.67    199.76 o 
  14   0  10      522.15      718.44    119.64 o 
  16   0  10        1.05      170.64    113.72 o 
 -27   1  10     1308.91     1212.20    194.91 o 
 -25   1  10      289.39      266.74     52.30 o 
 -23   1  10     2029.10     1925.94    134.69 o 
 -21   1  10     1944.82     1851.89     81.48 o 
 -19   1  10      136.51      192.72     33.22 o 
 -17   1  10     2223.81     2177.88     79.85 o 
 -15   1  10     1111.81     1139.77     53.54 o 
 -13   1  10     8040.79     7900.49    389.30 o 
 -11   1  10     4664.61     4675.89    285.68 o 
  -9   1  10     3189.05     3492.97    259.47 o 
  -7   1  10      498.46      479.26     51.22 o 
  -5   1  10      289.91      324.69     45.83 o 
  -3   1  10     1062.95     1139.78    198.78 o 
  -1   1  10     4981.08     4867.82    424.18 o 
   1   1  10     5951.32     5769.41    273.75 o 
   3   1  10     6948.17     6974.65    370.76 o 
   5   1  10     2883.73     2761.17    289.85 o 
   7   1  10      370.18      376.49     48.83 o 
   9   1  10       12.73        8.44     42.40 o 
  11   1  10     1779.79     1790.76    150.97 o 
  13   1  10     1454.92     1580.48    119.70 o 
  15   1  10      758.43      978.59     99.52 o 
 -26   2  10       78.57        4.95     74.02 o 
 -24   2  10      189.27      180.12     58.41 o 
 -22   2  10      329.06      359.60     54.96 o 
 -20   2  10      149.82      213.41     43.44 o 
 -18   2  10      224.18      258.63     40.65 o 
 -16   2  10      180.36      240.16     35.58 o 
 -14   2  10       54.77      102.08     29.53 o 
 -12   2  10      266.07      317.04     43.37 o 
 -10   2  10      230.10      297.16     35.13 o 
  -8   2  10      223.50      239.88     27.85 o 
  -6   2  10       51.91       73.98     22.69 o 
  -4   2  10       34.21       45.04     18.67 o 
  -2   2  10       80.15      133.05     62.36 o 
   0   2  10      408.00      506.96     86.53 o 
   2   2  10      202.82      199.45     42.20 o 
   4   2  10      440.87      469.34    148.17 o 
   6   2  10      364.90      297.73     53.31 o 
   8   2  10       22.41       60.56     51.78 o 
  10   2  10      143.79      146.77     56.06 o 
  12   2  10        3.47       13.53     61.29 o 
  14   2  10      320.48      416.49     85.62 o 
 -23   3  10      216.99      319.45     89.83 o 
 -21   3  10       31.92       58.54     76.37 o 
 -19   3  10      142.27      199.63     55.72 o 
 -17   3  10      667.29      727.74    101.66 o 
 -15   3  10     1210.16     1208.10    178.96 o 
 -13   3  10      409.19      495.79     93.55 o 
 -11   3  10      240.19      323.04     45.37 o 
  -9   3  10     1497.91     1528.33    193.09 o 
  -7   3  10       40.80       43.77     29.63 o 
  -5   3  10     1091.90     1010.69    291.49 o 
  -3   3  10     1951.85     2018.64    557.11 o 
  -1   3  10     1357.97     1340.34    323.51 o 
   1   3  10     1258.60     1229.04    271.43 o 
   3   3  10     1120.49     1322.20    134.14 o 
   5   3  10     1422.78     1613.84    116.28 o 
   7   3  10      215.83      186.57     55.55 o 
   9   3  10      138.64      166.34     85.98 o 
  11   3  10       52.40      106.18     63.60 o 
 -16   4  10      410.85      604.04    146.59 o 
 -14   4  10      124.65      242.35     57.18 o 
 -12   4  10        4.20       -5.46     55.63 o 
 -10   4  10       77.12       45.32     76.20 o 
  -8   4  10      759.41      704.01    124.23 o 
  -6   4  10      550.73      565.57     96.49 o 
  -4   4  10      743.02      776.87    164.35 o 
  -2   4  10      520.10      533.01    102.48 o 
   0   4  10        1.77       12.54     72.15 o 
   2   4  10      263.73      186.14     77.95 o 
   4   4  10       62.08       70.94     68.07 o 
   6   4  10      280.20      340.82     74.83 o 
 -27   1  11      160.68       45.12     58.86 o 
 -25   1  11      623.01      543.04     64.91 o 
 -23   1  11     1807.66     1627.62     79.32 o 
 -21   1  11      119.55      158.57     38.99 o 
 -19   1  11     2356.42     2114.46     81.17 o 
 -17   1  11       11.11       45.43     29.00 o 
 -15   1  11      592.37      659.86     47.05 o 
 -13   1  11      245.52      295.57     34.63 o 
 -11   1  11     5635.31     5992.61    353.78 o 
  -9   1  11     2792.82     2877.20    204.51 o 
  -7   1  11     4559.13     4682.71    481.51 o 
  -5   1  11      867.80      921.35    131.05 o 
  -3   1  11     1225.39     1319.09    122.62 o 
  -1   1  11      485.56      532.78     40.61 o 
   1   1  11     1076.17     1095.03     96.87 o 
   3   1  11     4133.60     3860.26    223.09 o 
   5   1  11     5521.96     4745.23    272.03 o 
   7   1  11     1498.16     1452.95    388.47 o 
   9   1  11     2019.57     1886.59    330.16 o 
  11   1  11      148.67      222.59     68.47 o 
  13   1  11      211.02      231.55     78.46 o 
  15   1  11      388.80      590.95    127.62 o 
 -26   2  11      443.31      546.91     86.18 o 
 -24   2  11      499.60      587.61     66.94 o 
 -22   2  11        8.08       20.50     62.69 o 
 -20   2  11      525.86      474.77     58.13 o 
 -18   2  11     1953.98     1811.95    164.14 o 
 -16   2  11     3123.89     2942.62    316.88 o 
 -14   2  11     4546.60     4375.18    398.60 o 
 -12   2  11     3418.14     3504.98    299.44 o 
 -10   2  11      821.17      919.17     66.44 o 
  -8   2  11       71.53       89.37     23.50 o 
  -6   2  11     2140.86     2129.17    239.06 o 
  -4   2  11     7695.08     7745.46   1597.07 o 
  -2   2  11    12530.43    16272.48    838.45 o 
   0   2  11     1765.77     2053.21    145.74 o 
   2   2  11     1632.98     1526.74    226.09 o 
   4   2  11      654.38      619.88    121.45 o 
   6   2  11      747.94      680.21    121.15 o 
   8   2  11      205.33      241.04     58.93 o 
  10   2  11     2369.66     2067.84    161.21 o 
  12   2  11     1261.95     1175.12    334.02 o 
 -23   3  11      200.36      270.08     86.50 o 
 -21   3  11      342.89      513.63     70.95 o 
 -19   3  11      645.79      867.75    106.00 o 
 -17   3  11      234.59      331.34     51.29 o 
 -15   3  11        6.55       67.05     41.25 o 
 -13   3  11       92.46      134.11     41.01 o 
 -11   3  11     1028.67     1026.51    113.29 o 
  -9   3  11     1376.15     1439.29    191.75 o 
  -7   3  11       70.21       64.56     53.37 o 
  -5   3  11      300.24      368.58    116.98 o 
  -3   3  11       36.76       32.21     53.43 o 
  -1   3  11       35.65       39.37     55.85 o 
   1   3  11      100.48      133.08     61.93 o 
   3   3  11      448.63      532.43    164.78 o 
   5   3  11      482.20      640.01    114.69 o 
   7   3  11      325.06      217.80    236.74 o 
   9   3  11       81.89      144.20     70.76 o 
 -16   4  11        1.24      127.97     62.74 o 
 -14   4  11        4.38       11.91     59.00 o 
 -12   4  11       55.42       39.17    131.91 o 
 -10   4  11       89.13      102.47     84.40 o 
  -8   4  11      147.59      138.00     81.01 o 
  -6   4  11       65.16       70.16     75.16 o 
  -4   4  11      141.56      195.41     85.34 o 
  -2   4  11       38.41       35.18     76.02 o 
   0   4  11      123.82      171.29     74.04 o 
   2   4  11      364.74      292.74     75.05 o 
 -28   0  12     1328.08     1021.29    152.75 o 
 -26   0  12     1386.86     1148.18    128.46 o 
 -24   0  12     1943.96     1653.81    137.28 o 
 -22   0  12     3259.46     2788.46    179.70 o 
 -20   0  12      793.78      793.37     92.21 o 
 -18   0  12     4773.68     4381.84    248.71 o 
 -16   0  12     3700.00     3464.24    202.54 o 
 -14   0  12     1239.83     1307.34    103.33 o 
 -12   0  12    22736.71    24877.53    962.92 o 
 -10   0  12     2535.75     2489.68    106.59 o 
  -8   0  12     3266.84     3298.49    161.03 o 
  -6   0  12      730.63      701.63     53.72 o 
  -4   0  12     1477.94     1428.11     71.07 o 
  -2   0  12     3673.82     3362.45    156.80 o 
   0   0  12     9010.53     7530.65    528.83 o 
   2   0  12     7072.36     5870.74    225.62 o 
   4   0  12     5989.55     5253.64    295.84 o 
   6   0  12     1337.65     1301.90    126.53 o 
   8   0  12        7.10      115.17     82.66 o 
  10   0  12      126.05      200.12     85.20 o 
  12   0  12     1088.98     1458.28    153.72 o 
  14   0  12     1017.84     1363.17    147.44 o 
 -27   1  12      112.99       57.93     58.33 o 
 -25   1  12        0.16        1.11     45.55 o 
 -23   1  12       64.89       86.18     41.93 o 
 -21   1  12      140.94      178.96     38.64 o 
 -19   1  12     1090.10     1130.22     58.82 o 
 -17   1  12     2014.73     1941.50     87.89 o 
 -15   1  12     4473.03     4493.58    244.89 o 
 -13   1  12      811.95      778.11     51.31 o 
 -11   1  12       87.58      110.25     29.58 o 
  -9   1  12      363.15      414.48     41.45 o 
  -7   1  12     3145.16     3653.69    334.96 o 
  -5   1  12     6541.50     7949.68    295.96 o 
  -3   1  12     2926.51     3109.75    109.79 o 
  -1   1  12     2379.68     2481.52    170.70 o 
   1   1  12      401.08      367.13     42.33 o 
   3   1  12        5.32       -2.31     38.70 o 
   5   1  12     1663.22     1471.09    135.59 o 
   7   1  12      810.35      811.13    116.53 o 
   9   1  12     3158.65     3144.22    542.73 o 
  11   1  12     1479.42     1506.43    166.47 o 
  13   1  12      217.33      316.46     82.93 o 
 -24   2  12      194.31      154.23     56.03 o 
 -22   2  12      324.07      317.38     52.47 o 
 -20   2  12       58.51       93.84     40.88 o 
 -18   2  12       55.97       94.30     39.04 o 
 -16   2  12      142.57      187.44     34.96 o 
 -14   2  12        9.99       61.00     28.29 o 
 -12   2  12       30.45       90.96     34.31 o 
 -10   2  12       16.06       31.32     25.95 o 
  -8   2  12       10.98       33.65     24.59 o 
  -6   2  12      299.81      368.02     59.95 o 
  -4   2  12       19.05       71.46     43.87 o 
  -2   2  12     1338.81     1596.55    396.68 o 
   0   2  12      383.91      352.93     58.95 o 
   2   2  12      212.09      241.23     65.56 o 
   4   2  12        1.82        4.02     54.55 o 
   6   2  12      507.92      481.19     95.65 o 
   8   2  12      576.30      502.85     81.78 o 
  10   2  12        6.06       84.53     60.76 o 
  12   2  12      178.92      293.59     82.48 o 
 -21   3  12      234.18      282.73     60.94 o 
 -19   3  12       83.52      129.13     54.26 o 
 -17   3  12      769.42      814.50    104.87 o 
 -15   3  12      474.86      559.40     61.84 o 
 -13   3  12        2.26       47.50     35.11 o 
 -11   3  12      516.13      459.51     48.86 o 
  -9   3  12       41.75       51.78     57.34 o 
  -7   3  12     2317.71     2097.16    585.93 o 
  -5   3  12      681.45      576.51    153.48 o 
  -3   3  12     1016.79      981.20    286.83 o 
  -1   3  12      229.24      245.56     63.10 o 
   1   3  12        4.07       16.81     59.77 o 
   3   3  12        1.04       44.76     59.52 o 
   5   3  12      313.64      261.86     65.25 o 
   7   3  12      362.38      387.28     75.96 o 
 -14   4  12      226.46      189.80     64.65 o 
 -12   4  12      107.05      157.60     78.15 o 
 -10   4  12      380.58      359.11     86.48 o 
  -8   4  12      734.56      786.04    186.53 o 
  -6   4  12       21.78       52.15     77.43 o 
  -4   4  12      107.32       77.77     75.40 o 
  -2   4  12       16.84       16.45     79.75 o 
   0   4  12     1104.31     1119.35    228.40 o 
 -27   1  13       73.10       25.21     68.32 o 
 -25   1  13      573.40      490.34     79.03 o 
 -23   1  13       28.09       38.13     54.10 o 
 -21   1  13       74.69      102.29     50.67 o 
 -19   1  13       87.88      104.15     42.15 o 
 -17   1  13     2345.26     2134.43     86.56 o 
 -15   1  13     2740.32     2802.67    143.83 o 
 -13   1  13     5109.21     5133.87    257.44 o 
 -11   1  13      356.45      426.60     45.98 o 
  -9   1  13      640.73      715.50     68.51 o 
  -7   1  13      114.19      140.10     32.88 o 
  -5   1  13     5545.92     6381.63    242.03 o 
  -3   1  13     4371.34     4579.87    179.35 o 
  -1   1  13     4027.97     4274.05    243.87 o 
   1   1  13      184.19      163.65     39.67 o 
   3   1  13     1209.95     1271.11    202.84 o 
   5   1  13      168.12      229.27     65.86 o 
   7   1  13      379.67      504.64    108.40 o 
   9   1  13      115.81      254.34     69.92 o 
  11   1  13      690.54      966.62    106.48 o 
 -24   2  13      540.75      519.99     69.22 o 
 -22   2  13     1895.49     1897.59    120.78 o 
 -20   2  13     1058.77     1143.06     93.59 o 
 -18   2  13      721.75      759.18     80.33 o 
 -16   2  13       71.03       86.48     31.18 o 
 -14   2  13      235.47      280.72     40.22 o 
 -12   2  13      484.68      479.39     45.91 o 
 -10   2  13     3067.38     3117.75    365.23 o 
  -8   2  13     3527.20     3701.81    487.74 o 
  -6   2  13      243.51      229.81     60.67 o 
  -4   2  13     2080.14     2138.03    552.46 o 
  -2   2  13     1500.05     1461.02    387.62 o 
   0   2  13      252.96      259.30     81.21 o 
   2   2  13      682.18      659.46    200.79 o 
   4   2  13     4053.92     4357.55    270.70 o 
   6   2  13     1557.47     1726.68    166.29 o 
   8   2  13      885.98      717.32    399.28 o 
  10   2  13      675.66      534.40    142.96 o 
 -21   3  13        3.63       60.37     55.65 o 
 -19   3  13       14.46       94.41     49.22 o 
 -17   3  13      119.94      196.96     46.10 o 
 -15   3  13      924.33      988.08     77.30 o 
 -13   3  13      711.10      719.11     77.19 o 
 -11   3  13      711.53      659.97     56.28 o 
  -9   3  13      197.55      215.05     66.49 o 
  -7   3  13        3.56       24.92     63.58 o 
  -5   3  13      481.97      530.30    135.05 o 
  -3   3  13     1372.10     1363.84    408.65 o 
  -1   3  13      825.08      754.92    191.36 o 
   1   3  13      362.97      426.19    105.14 o 
   3   3  13      175.08      266.25     70.16 o 
   5   3  13        5.21       70.42     67.24 o 
 -12   4  13        3.67       31.74     80.92 o 
 -10   4  13        0.21       42.63     82.61 o 
  -8   4  13       46.48       86.88     85.14 o 
  -6   4  13        4.16       73.86     82.22 o 
  -4   4  13        0.27        5.25     78.23 o 
 -26   0  14      183.57      214.26     87.13 o 
 -24   0  14      514.32      413.42     88.10 o 
 -22   0  14       57.24      139.34     74.32 o 
 -20   0  14      444.42      463.94     88.34 o 
 -18   0  14     7644.49     6987.09    380.67 o 
 -16   0  14     1422.02     1338.64    118.55 o 
 -14   0  14     4888.53     4583.78    259.22 o 
 -12   0  14      136.48      149.49     60.67 o 
 -10   0  14      630.54      547.17     50.69 o 
  -8   0  14     1329.00     1292.70     72.86 o 
  -6   0  14     7137.48     6698.85    424.06 o 
  -4   0  14     4617.02     4070.78    312.15 o 
  -2   0  14     7342.29     6118.11    492.88 o 
   0   0  14     4117.69     3478.14    152.39 o 
   2   0  14      172.38      108.76     66.22 o 
   4   0  14      694.12      651.25    101.15 o 
   6   0  14     2952.36     2962.36    200.73 o 
   8   0  14     1784.61     1810.07    159.16 o 
  10   0  14     4287.35     4329.88    271.43 o 
 -25   1  14      540.33      532.52     80.24 o 
 -23   1  14      547.77      519.56     77.77 o 
 -21   1  14      945.73      879.64     97.16 o 
 -19   1  14       23.04       22.87     47.34 o 
 -17   1  14      819.22      820.60     68.82 o 
 -15   1  14      227.34      290.14     38.75 o 
 -13   1  14     1454.52     1525.54     67.99 o 
 -11   1  14     4905.82     5351.75    335.66 o 
  -9   1  14      504.15      512.67     50.95 o 
  -7   1  14     1004.70     1109.36    102.04 o 
  -5   1  14      117.83      123.87     35.26 o 
  -3   1  14     2204.07     2685.01    176.92 o 
  -1   1  14     2533.69     2986.28    196.62 o 
   1   1  14      352.13      329.78     46.41 o 
   3   1  14     2501.85     2309.65    175.23 o 
   5   1  14      312.59      400.68     56.90 o 
   7   1  14        3.96       68.58     71.10 o 
   9   1  14        2.93      165.92     80.60 o 
 -24   2  14      199.40      216.30     55.08 o 
 -22   2  14       70.29      134.02     49.28 o 
 -20   2  14        3.06       57.18     42.07 o 
 -18   2  14        0.15       25.73     35.37 o 
 -16   2  14       88.95      140.54     34.53 o 
 -14   2  14       81.25      107.75     32.61 o 
 -12   2  14      162.11      152.28     42.25 o 
 -10   2  14       17.76       26.90     39.72 o 
  -8   2  14       18.90       38.54     50.29 o 
  -6   2  14      456.37      384.87     86.16 o 
  -4   2  14      266.55      308.32     96.56 o 
  -2   2  14       95.43      109.27     52.33 o 
   0   2  14        0.11       30.25     51.90 o 
   2   2  14       25.42       58.64     58.94 o 
   4   2  14       21.02       64.80     57.05 o 
   6   2  14        5.05       71.89     62.87 o 
   8   2  14        9.08      136.35     68.67 o 
 -19   3  14        0.27       42.35     44.45 o 
 -17   3  14      192.79      174.17     41.65 o 
 -15   3  14      220.24      211.80     39.20 o 
 -13   3  14      499.64      462.23     52.19 o 
 -11   3  14      318.42      298.49     70.64 o 
  -9   3  14      677.23      599.17    173.12 o 
  -7   3  14      163.98      184.49     64.31 o 
  -5   3  14        1.44       21.03     61.40 o 
  -3   3  14       91.24      174.82     67.94 o 
  -1   3  14      214.90      197.25     94.50 o 
   1   3  14      280.40      319.15     73.13 o 
   3   3  14      198.80      189.11     67.75 o 
 -25   1  15      221.55      191.87     64.14 o 
 -23   1  15      961.63      912.62     84.82 o 
 -21   1  15     1268.45     1149.92    142.00 o 
 -19   1  15      486.55      460.38    104.53 o 
 -17   1  15      297.22      313.39     52.84 o 
 -15   1  15       37.57       66.10     48.11 o 
 -13   1  15      183.63      203.85     39.78 o 
 -11   1  15     1332.38     1271.00     71.91 o 
  -9   1  15      770.58      777.37     56.35 o 
  -7   1  15     1960.69     2045.25    160.76 o 
  -5   1  15      127.34      117.91     38.35 o 
  -3   1  15     2423.68     2290.78    422.43 o 
  -1   1  15      138.66      206.59     50.89 o 
   1   1  15      727.72      757.31     99.00 o 
   3   1  15      170.84      225.01     49.55 o 
   5   1  15     1677.57     1749.00    199.58 o 
   7   1  15      736.81      860.60    113.11 o 
 -22   2  15        2.47       66.55     46.62 o 
 -20   2  15       16.97       76.18     38.68 o 
 -18   2  15      174.73      179.28     46.62 o 
 -16   2  15     3069.32     2802.16    284.86 o 
 -14   2  15     3762.84     3609.56    298.22 o 
 -12   2  15     1303.58     1325.94    140.49 o 
 -10   2  15      633.17      646.58     76.59 o 
  -8   2  15      128.51       98.34     51.26 o 
  -6   2  15     1300.79     1189.47    280.31 o 
  -4   2  15     2591.90     2287.09    570.53 o 
  -2   2  15     2425.54     2195.58    570.65 o 
   0   2  15     1138.30     1171.16    311.12 o 
   2   2  15      884.69      954.77    227.80 o 
   4   2  15      384.82      372.42     68.95 o 
   6   2  15       16.03       55.96     66.30 o 
 -17   3  15       67.35      109.69     42.00 o 
 -15   3  15        2.44       27.60     39.40 o 
 -13   3  15        4.91       25.78     65.94 o 
 -11   3  15       12.13        8.01     63.91 o 
  -9   3  15      422.69      456.99     72.47 o 
  -7   3  15      300.39      441.04     92.15 o 
  -5   3  15      144.27      246.51     74.87 o 
  -3   3  15      210.34      172.18     69.51 o 
  -1   3  15        2.74       72.36     71.09 o 
   1   3  15       89.48      178.00     74.36 o 
 -24   0  16     1178.22      997.85    120.73 o 
 -22   0  16      221.73      277.71     80.24 o 
 -20   0  16     1024.32      977.91    118.43 o 
 -18   0  16      209.42      171.73     74.93 o 
 -16   0  16      506.17      544.42     91.97 o 
 -14   0  16     1767.78     1710.85    132.21 o 
 -12   0  16     5485.26     6000.73    336.80 o 
 -10   0  16     2630.50     2891.06    183.93 o 
  -8   0  16     2317.21     2174.43    157.34 o 
  -6   0  16      379.32      442.06     59.49 o 
  -4   0  16      688.88      654.00     68.95 o 
  -2   0  16     3538.75     3095.96    138.85 o 
   0   0  16      984.51      986.24    121.94 o 
   2   0  16      120.76      272.51     90.88 o 
   4   0  16     3782.67     3929.02    247.74 o 
   6   0  16       81.71      239.76     93.17 o 
 -23   1  16       88.26      173.59     59.45 o 
 -21   1  16       16.75       99.81     59.10 o 
 -19   1  16      824.49      838.58     75.80 o 
 -17   1  16     2161.22     2086.55    116.80 o 
 -15   1  16      124.10      153.70     50.10 o 
 -13   1  16     1262.35     1167.01     64.03 o 
 -11   1  16      100.97       96.45     43.53 o 
  -9   1  16      529.75      604.90     56.75 o 
  -7   1  16      397.51      482.02     51.82 o 
  -5   1  16      462.33      472.97     81.33 o 
  -3   1  16     3318.94     3133.47    364.30 o 
  -1   1  16     1549.29     1334.80    174.75 o 
   1   1  16      556.41      550.89     80.68 o 
   3   1  16        5.73      140.73     76.45 o 
   5   1  16      455.93      691.87    103.65 o 
 -22   2  16       23.12       86.97     69.97 o 
 -20   2  16       28.80       69.78     63.09 o 
 -18   2  16       10.11       44.96     47.30 o 
 -16   2  16       26.67       63.50     47.00 o 
 -14   2  16      103.06      117.86     48.00 o 
 -12   2  16       23.93       36.06     47.68 o 
 -10   2  16      151.62      157.66     61.43 o 
  -8   2  16      410.56      348.74     63.26 o 
  -6   2  16      129.91      147.34     60.55 o 
  -4   2  16        4.57       38.09     55.69 o 
  -2   2  16       87.06      172.22     67.59 o 
   0   2  16        0.44       39.75     66.38 o 
   2   2  16        8.81       67.79     63.75 o 
 -15   3  16        9.76       19.18     67.80 o 
 -13   3  16       24.08       49.69     69.22 o 
 -11   3  16       47.25       58.83     69.33 o 
  -9   3  16      135.64      130.89     70.86 o 
  -7   3  16       33.42       34.18     70.86 o 
  -5   3  16      174.31      212.46     78.85 o 
  -3   3  16      218.58      190.46     91.24 o 
 -23   1  17        3.69       75.11     62.66 o 
 -21   1  17      146.15      207.83     60.48 o 
 -19   1  17      117.67      148.06     57.01 o 
 -17   1  17      815.86      722.56     74.40 o 
 -15   1  17     1441.53     1215.75     85.15 o 
 -13   1  17     1793.74     1678.53     96.66 o 
 -11   1  17       87.30       90.84     44.61 o 
  -9   1  17      718.88      738.12     65.88 o 
  -7   1  17      149.34      153.80     58.66 o 
  -5   1  17      884.82      664.79    100.67 o 
  -3   1  17      378.29      441.58     69.13 o 
  -1   1  17     1917.19     1696.53    204.17 o 
   1   1  17      658.09      627.78    110.40 o 
   3   1  17      448.40      824.87    133.84 o 
 -20   2  17      579.20      695.24    126.65 o 
 -18   2  17       44.63      126.20     60.09 o 
 -16   2  17        9.94       21.62     52.27 o 
 -14   2  17      229.32      263.26     51.21 o 
 -12   2  17      258.47      267.77     64.18 o 
 -10   2  17      725.66      705.06     97.95 o 
  -8   2  17      710.90      745.54    167.74 o 
  -6   2  17     1327.41     1316.09    303.21 o 
  -4   2  17      448.31      464.27     77.38 o 
  -2   2  17      169.91      172.77     73.25 o 
   0   2  17       27.36       72.60     65.62 o 
 -22   0  18      389.02      403.27     95.11 o 
 -20   0  18      832.39      667.20    107.19 o 
 -18   0  18     1139.19     1110.60    120.12 o 
 -16   0  18      665.30      595.18    105.38 o 
 -14   0  18      705.08      599.89    115.41 o 
 -12   0  18      808.83      847.51    121.94 o 
 -10   0  18       10.58        2.78     77.71 o 
  -8   0  18     1013.94     1089.45    129.43 o 
  -6   0  18      291.06      420.07     91.12 o 
  -2   0  18     8178.04     6651.86    371.73 o 
   0   0  18      366.65      589.26    124.72 o 
   2   0  18      208.17      401.82    110.58 o 
 -21   1  18       50.57       76.03     64.84 o 
 -19   1  18      485.99      478.55     73.02 o 
 -17   1  18       83.33       82.30     60.76 o 
 -15   1  18      295.84      379.40     69.07 o 
 -13   1  18      698.88      772.40     82.62 o 
 -11   1  18      835.73      840.61     80.45 o 
  -9   1  18      692.74      665.17     78.21 o 
  -7   1  18      124.59      132.12     64.16 o 
  -5   1  18        1.26       47.02     62.15 o 
  -3   1  18      400.86      515.01    147.56 o 
  -1   1  18      351.24      471.76    117.83 o 
   1   1  18       43.12      302.60    118.31 o 
 -18   2  18       93.74      189.14     65.55 o 
 -16   2  18      155.14      242.24     67.69 o 
 -14   2  18       57.02       49.97     60.33 o 
 -12   2  18      368.26      343.82     69.91 o 
 -10   2  18        7.94       69.03     64.09 o 
  -8   2  18       30.63       79.06     67.07 o 
  -6   2  18        1.04       74.35     67.23 o 
  -4   2  18       14.51       27.11     67.94 o 
 -19   1  19      245.49      336.43     69.04 o 
 -17   1  19       19.60       57.37     64.46 o 
 -15   1  19       85.93      108.39     63.02 o 
 -13   1  19       73.50       94.44     65.12 o 
 -11   1  19      246.82      372.83     73.09 o 
  -9   1  19      374.27      363.27     96.20 o 
  -7   1  19      842.37      855.04    147.80 o 
  -5   1  19      228.71      282.47     70.15 o 
  -3   1  19       67.36      180.54     72.94 o 
 -16   0  20      397.24      383.21     98.73 o 
 -14   0  20     1260.04     1217.67    147.19 o 
 -12   0  20      547.79      607.14    133.05 o 
 -10   0  20      755.49      699.47    124.47 o 
  -8   0  20     1228.29     1145.76    133.05 o 
 -13   1  20      367.58      392.30     75.43 o 
 -11   1  20      256.72      270.94     99.22 o 
                                                 
